# Supplementary material for: Fine mapping of Rf5 region for a sorghum fertility restorer gene and microsynteny analysis across grass species
Source: Breed Sci. 2022 Mar 10;72(2):141–9. doi: 10.1270/jsbbs.21057 (PMC9522528; doi:10.1270/jsbbs.21057)
Supplement: Supplementary file 2 — Supplemental Table 1 [file 72_141_s2.xlsx]

## Sheet: Suppl. Table1
Supplemental Table 1. Primer list and positions used for this study
Marker name	Synonym	Midpoint (Mb, Sbicolor v3.1.1_454)	Position (start)	Position (end)	Forward_1 (5′ → 3′)	Forward_2 (5′ → 3′)	Reverse (5′ → 3′)
SB3047		1.59097	1590839	1591097	CCAAACAAAGAAACCCACATGTCA		AGACGACAGCTTTCCGTCAGAACT
SB21911		1.69731	1697188	1697422	CCCATATACCGCTCAAAGTGCTTC		AGGGAAGAGGAGTGAGAGGGAGAA
SB21926		2.00472	2004621	2004814	AAAGCCCTTCCAGCTACTTTCGTC		TGAACACACCTGTAGACTTGGGGA
SB21935		2.13216	2132025	2132304	GAGATAAGGCTGACGTGAGTGGGT		TAATTGGTACGGTTGAGACTGGGG
SB21939		2.14837	2148178	2148558	ATTTAATTGCACAGTTTGGTCGGC		CAGTGATATCCGTGCGCTCTTCTA
SB21948		2.22812	2228005	2228235	GAAACTGGAGGAAGAGACGTGGAA		CACGCCGTCCCATCTCTTAATAAC
JN43_Chr05_2233270	InDel_Rf5-1	2.22816	2228094	2228232	GTTACCAGATGTGTGCGATGAC		GCCGTCCCATCTCTTAATAACC
JN43_Chr05_2248379	InDel_Rf5-2	2.24334	2243268	2243408	CGTCCTCTCTTTGCTTTCTCTT		TGAGCCTAGTTAGTCTATGATTGG
MS3B_Chr05_2253521	InDel_Rf5-3	2.24847	2248412	2248530	TGTTTGTTCAATTCCTTGGATG		GATTCGATGTGATTGAGAATCTTT
SB3058		2.26044	2260308	2260581	CTCTGAGACGCTGACCAAACTCTG		GTACTCGCTAGCCAGGAGCAAGAG
SB21954		2.26214	2262038	2262243	GGGTAATCCATTCTAGGCGACCTC		ACTGATGGAGGAAGCAGTCCAATC
MS3B_Chr05_2271957		2.26689	2266833	2266951	TTGTTCGGTCGTTCATACTGAC		CAGCTAAGCATGTATCCCATGA
MS3B_Chr05_2289510	InDel_Rf5-5	2.28446	2284391	2284527	TGGTATGGAGGTAATGCACAAA		CCAAATACATGAAGTCTTTCACT
JN43_Chr05_2339989	InDel_Rf5-6	2.33492	2334870	2334979	GATGCATCTCTTAATAGCCTGTTT		TGCATCTAAAGATTCGATGTGA
JN43_Chr05_2351873	InDel_Rf5-7	2.34678	2346708	2346853	ATTTGGCCAAGTTCCTGATAGA		CTGCGCCGGTAATTTAGACT
JN43_Chr05_2363846	InDel_Rf5-8	2.3588	2358734	2358871	CAACATCGAAACAGGACCTAAG		TTGGAGTCAAGGAGACATCAAA
JN43_Chr05_2367682	InDel_Rf5-9	2.36256	2362487	2362632	ACGGGTTTGGATTGAATTGATA		GGCTGGCTCTTACAATTACGTG
MS3B_Chr05_2369972	InDel_Rf5-10	2.3649	2364843	2364949	AATCCAGATAGTTTAGTGGGTAAA		GTGCCATGAAACTTATGCATTG
JN43_Chr05_2388381	InDel_Rf5-11	2.38335	2383273	2383422	TACATCTGCTGACGTGGCTAAC		GTCCAACACCCTAGACTGCTC
MS3B_5_2420485a	InDel_Rf5-12	2.41545	2415386	2415505	CTGCACGACCCTACATGAGAAT		AGAGAAGTATCGGTGCTCGAAG
SB21965a		2.42289	2422748	2423025	CTGCTGCATCAAACAAGGTGTCTT		ACTTTGTTGCCAAGCGCATAACTT
MS3B_Chr05_2435707a	InDel_Rf5-13	2.43066	2430589	2430737	AGGGATTGCATTTCACTTCCTA		GCTGCCCGAGACTGAAATAATA
US1	ASP_Rf5_US1	2.43315	2433105	2433204	AAAAAAAAAAAAAAAATCCGTGCCATAATGGAAGGA	ATCCGTGCCATAATGGAAACG	ATCCCCATTGCACTGCTTTG
US2a	ASP_Rf5_US2	2.43368	2433620	2433738	AAAAAAAAAAAAAAACGGCGACAACGTAAGCAG	CGGCGACAACGTAAGGTC	GATGATCATCACCTGGCAGC
US3	ASP_Rf5_US3	2.43506	2435012	2435116	AAAAAAAAAAAAAAAGAGGATTTGGGGATTTGATGCT	GAGGATTTGGGGATTTGATCGC	TCCCTGGTCAAAGCTTCCAT
SB21968a		2.43651	2436403	2436620	TGAAGATGATAACGAGGAGGAGGG		CTTCAGCTCCATGAGGAGGAAGAG
MS3B_Chr05_2533650a	InDel_Rf5-14	2.51863	2518569	2518690	TTACAGGCAGTCAAGGTAGCTG		ACTGAACGATCACGGATCACTA
JN43_Chr05_2544074a	InDel_Rf5-15	2.52906	2529019	2529108	AACTTGGTGCCGGTGTGTAT		TTTAACAGTTACGGTCCATTGC
LS9	InDel_Rf5-LS9	2.5631	2562941	2563249	GGAGGCTGAAGCTCTGGTTA		CCCCTTCCCATCCCTCCTA
LS11a	ASP_Rf5-LS11	2.57368	2573620	2573735	AAAAAAAAAAAAAAAAAGGTAGCAGTTTAGCTTGTGC	AAGGTAGCAGTTTAGCTTGGCA	GCATGAGGTCAAGGCATCAG
JN43_Chr05_2589446a	InDel_Rf5-16	2.57448	2574408	2574555	AACTTAAAGAGGCCCATCACAT		CGTGAGGAACTGAGGACGTGT
JN43_Chr05_2752436	InDel_Rf5-17	2.7374	2737336	2737469	GTTGCGGACGGTAGCAGTAG		GCAAGAGTGGCAGGGAAC
JN43_Chr05_2764140	InDel_Rf5-18	2.74918	2749107	2749249	CCGTTCGACGAGATCGTATTA		CTTGGCCTTAGCTCGCTATTTA
JN43_Chr05_2777288	InDel_Rf5-19	2.76227	2762196	2762344	TCAGAGCTTGATACTGGGAACA		ACCCTAGCAAAGCCAAGTATGA
MS3B_Chr05_2781018	InDel_Rf5-20	2.766	2765937	2766067	GAGGGAGCGAGGCTAATCTG		ACTCCACGGCACAGCACT
MS3B_Chr05_2845116	InDel_Rf5-21	2.83008	2830015	2830140	TAGAAGGCCACGAGTTCCATAG		TTTAGACTGGGCACCCATATTT
MS3B_Chr05_2847428	InDel_Rf5-22	2.83244	2832377	2832501	CCGTACGCAATAACTTTCCCTA		TGGATTATTGATGTGGATAGCTT
JN43_Chr05_2903407	InDel_Rf5-23	2.88839	2888325	2888462	AAAGCCCGAATCTCTAACTCTG		GGATTTGTCTTATTTGCCCTCA
MS3B_Chr05_2913248	InDel_Rf5-24	2.89825	2898184	2898321	CCAATCATAAATGACTTGAATAGG		TGTTCTAATTTGTATGAGCGGAAA
SB21989		2.90692	2906770	2907063	GTTGGATCTAGCTCCCCCATGTGT		CAGTCGAGACTTAGGGTTCCATCC
SB21990		2.91698	2916830	2917125	AGGTAGCGAGATCACTGAAATGCC		CATCCTCCCAGTCCTATCACAGGT
MS3B_Chr05_2939539	InDel_Rf5-25	2.9245	2924440	2924567	ATTTCGCGGACAGAAGAGAATA		TCTTTCTCCAACAATTCCTCAAA
JN43_Chr05_2942371	InDel_Rf5-26	2.92736	2927299	2927425	CAAGCTTCGATTCAGTCATCAG		GCCGCTAGGGTAGCAGGT
SB21997		2.96741	2967286	2967536	TGGTCGACTTTTACCTCTCTTGCC		GGCAACCCATCGTTCTTGTAACTC
SB21999		2.99186	2991755	2991964	GGCTCCAACCGAGATTAGAAGTCA		GAGGAGTCGAAGGAGGTGTTGAAA
a Primers also used for screening of BAC clones.
