# Supplementary material for: Fine mapping of Rf5 region for a sorghum fertility restorer gene and microsynteny analysis across grass species
Source: Breed Sci. 2022 Mar 10;72(2):141–9. doi: 10.1270/jsbbs.21057 (PMC9522528; doi:10.1270/jsbbs.21057)
Supplement: Supplementary file 3 — Supplemental Table 2 [file 72_141_s3.xlsx]

## Sheet: Suppl.Table2
Supplemental Table 2. Annotations of 16 genes in Rf5 region
Locus	Start	End	Direction	Annotation	PFAM
Sobic.005G027300	2431110	2433939	−	similar to Ribosomal protein L24 containing protein, expressed	PF00467: KOW motif
Sobic.005G027350	2434665	2436150	−
Sobic.005G027400	2434137	2440424	+	similar to Os12g0136200 protein	PF00076: RNA recognition motif
Sobic.005G027600	2441699	2443540	+	PF13041 - PPR repeat family (PPR_2)	PF13041: PPR repeat family
Sobic.005G027680	2454155	2455057	+	PF12854//PF13041 - PPR repeat (PPR_1) // PPR repeat family (PPR_2)	PF12854: PPR repeat, PF13041: PPR repeat family
Sobic.005G027760	2455167	2459380	+	PF13041 - PPR repeat family (PPR_2)	PF13041: PPR repeat family
Sobic.005G027840	2460971	2464621	+	K17964 - leucine-rich PPR motif-containing protein, mitochondrial (LRPPRC)	PF01535: PPR repeat, PF13041: PPR repeat family
Sobic.005G027920	2471639	2473044	+
Sobic.005G028000	2495072	2495735	+	PF02519 - Auxin responsive protein (Auxin_inducible)	PF02519: Auxin responsive protein
Sobic.005G028100	2498210	2504094	−	K14833 - nucleolar complex protein 2 (NOC2)	PF03715: Noc2p family
Sobic.005G028200	2515487	2517618	−	PF12854//PF13041 - PPR repeat (PPR_1) // PPR repeat family (PPR_2)	PF12854: PPR repeat, PF13041: PPR repeat family
Sobic.005G028300	2530040	2533912	−	similar to Rf1 protein, mitochondrial, putative, expressed	PF01535: PPR repeat, PF13041: PPR repeat family
Sobic.005G028400	2541308	2546634	+	similar to Probable calcium-transporting ATPase 4, plasma membrane-type (EC 3.6.3.8) (Ca(2+)-ATPase isoform 4)	PF00122: E1-E2 ATPase, PF00689: Cation transporting ATPase, C-terminus, PF00690: Cation transporter/ATPase, N-terminus, PF00702: haloacid dehalogenase-like hydrolase, PF12515: Ca2+-ATPase N terminal autoinhibitory domain
Sobic.005G028500	2546682	2548092	−	Predicted protein	PF02365: No apical meristem (NAM) protein
Sobic.005G028600	2548326	2560014	+	similar to Zinc finger protein-like	PF13639: Ring finger domain
Sobic.005G028700	2560176	2569307	−	similar to EF hand family protein, expressed	PF13202: EF hand, PF13405: EF-hand domain
Loci in bold are genes with PPR motifs.
