# Supplementary material for: Fine mapping of Rf5 region for a sorghum fertility restorer gene and microsynteny analysis across grass species
Source: Breed Sci. 2022 Mar 10;72(2):141–9. doi: 10.1270/jsbbs.21057 (PMC9522528; doi:10.1270/jsbbs.21057)
Supplement: Supplementary file 4 — Supplemental Table 3 [file 72_141_s4.xlsx]

## Sheet: Suppl. Table3
Supplemental Table 3. Correspondence of positions of six PPR genes in Rf5 region among ‘BTx623’, 'JN43', and 'Nakei MS-3B'
Locus	Direction	BTx623 (Genome)		BTx623		JN43 (BAC)		MS3B (BAC)
		Start	End	Start	End	Start	End	Start	End
PPR.1	+	2441141	2443540	7522	9921	7531	9930	7974	8072
PPR.2	+	2448048	2450459	14429	16840	14438	16849	14919	17330
PPR.3	+	2454155	2455057	20536	21438	20545	21447	21730	24126
PPR.4	+	2460971	2463382	27352	29763	27363	29774	21730	24126
PPR.5	−	2516764	2517858	83145	84239	92684	93778	76817	77551
PPR.6	−	2531717	2533990	98098	100371	107625	109898	84095	86368
